# Supplementary material for: Development of number-space associations: SNARC effects and spatial attention in 7- to 11-year-olds
Source: PLoS One. 2019 Mar 12;14(3):e0212204. doi: 10.1371/journal.pone.0212204 (PMC6413915; doi:10.1371/journal.pone.0212204)
Supplement: S1 File — (ZIP) [file pone.0212204.s001.zip]

Archive with 2 entries (2 files):
- Data-Exp1.xls
- Data-Exp2.xls
