# Supplementary material for: Development of number-space associations: SNARC effects and spatial attention in 7- to 11-year-olds
Source: PLoS One. 2019 Mar 12;14(3):e0212204. doi: 10.1371/journal.pone.0212204 (PMC6413915; doi:10.1371/journal.pone.0212204)
Supplement: S1 File — (ZIP) [file pone.0212204.s001.zip › Data-Exp1.xls]

## Sheet: 翻译19-内源全部数据汇总
	invalid condition									valid condition
7-year-old	cj.RT_mean.8.1.1	cj.RT_mean.8.1.2	cj.RT_mean.8.1.3	cj.RT_mean.8.1.4	cj.RT_mean.8.2.1	cj.RT_mean.8.2.2	cj.RT_mean.8.2.3	cj.RT_mean.8.2.4		cj.RT_mean.9.1.1	cj.RT_mean.9.1.2	cj.RT_mean.9.1.3	cj.RT_mean.9.1.4	cj.RT_mean.9.2.1	cj.RT_mean.9.2.2	cj.RT_mean.9.2.3	cj.RT_mean.9.2.4
	719.5	853.5	857.67	829	942	841.5	819.5	760.33		760.69	864.71	727.29	793.33	876.29	819.57	785	710.75
	785.25	937	729.25	677	808.25	975	585	793.33		841.83	724.14	884.83	866	771.38	721.13	925.5	589
	921.2	777	904	841	760	785.1	794	790		839.75	812	940.5	839.13	870	769	757	644.5
	611.6	654	706.17	744.4	661.6	642	777	659.2		683.88	752.31	712.82	739.67	675.14	661.76	669.53	680.38
	760.33	675.75	727.33	607.75	632	751	623	720.33		674.33	650.91	685.3	688.7	591.91	658.75	661.38	727.33
	713	812.33	610	799.5	711	808	790.67	682		722.79	706.3	822.88	813.8	805.63	679.4	640.2	815.36
	785.4	693.33	582.33	711	654.5	720.5	969	785		698.22	742.71	582	785.75	649.6	720.67	668.56	655.56
	723.33	808	731.5	802	798.5	866.5	868.8	704.4		638.28	814	769.64	769.67	777.73	704	776.92	708.6
	807.4	815	712.4	856.5	839	793	854	804		780.6	821.44	809.1	852.5	883.89	906.67	788.33	765.67
	843.4	803.5	904.5	866	431	818	794.1	789.9		788.14	850.17	880.5	885	873.33	929.67	722.67	743.33
	676	734.4	839.17	699.33	704.33	706.5	643.33	609.8		688.94	671.18	734.31	721	642.57	661.36	654.94	689.08
	821.5	777	748	971	946	960	892	822		811.78	779	778	792	870	861	735.5	718.5
	868.25	769	722.33	842.5	844.5	819.33	778.67	924.33		769.94	834.38	707.1	743.5	720.62	746	735.75	686
	702.17	763	804.75	800	610.33	834	707	779.2		676.67	738.88	737.75	758	656.43	719.23	694.5	657.71
	655	783	556	660.75	587.33	820.5	794.2	673		648.67	568.14	645.5	602.22	697.5	633.57	611.3	616.86
	870.75	873	904	803	812	785	793	966		807.2	896.67	812	911	865	828	757.1	728.5
	718.17	731	748.1	962.33	792	810.5	956	782.5		824.07	815.63	911.5	791.88	891.88	801.73	850.75	786.25
	696.67	685	320	848	850	672.5	826	908		746.31	854.5	786.1	806.29	836.89	904	855	667.33
	757.4	767.33	799.6	804.75	742.5	713.67	792.2	726.2		772.56	829.67	792.93	817.92	732.61	756.83	798.73	763.19
	737.2	804	679.25	889.33	861.5	772.83	648.33	863.25		747.72	845.55	846.88	835.8	748.92	793.69	813.08	773.87
	896.25	879	851.67	954	767	675	836.5	925		810.92	944.33	853	899.75	825	800.25	843.5	872.44
	819.6	786.5	885	885	789	853	926	822		788.93	730.5	775	852.4	752.69	854.27	837.71	810.75
	708.83	799.5	888	803.1	746.6	726	834.67	946		710.56	774.9	766	850.14	700	789.53	814.75	717.13
	743.67	803.5	751.33	818	988	789	939	853.6		737.15	850.07	756.87	792.18	866.57	872	915.33	773.13
	578.4	605.33	604.17	680.4	770.4	715	594.33	718		535.6	615.47	707	718.33	651.75	641.43	636.77	644.5
	837	863	876.75	688.5	759	753	794	742.5		753.46	762	736.4	857	836.78	753.6	744.43	759.15
	687.4	721.5	748.3	835	715.5	777.8	805	777		691.76	794.25	852.2	775	719.88	764.4	741	653.73
9-year-old	796	881.333	806	814.6	794	724	892.75	859.75		763.2	825.143	760.571	764.833	807.167	761.769	747	678.9
903	747	834.6	754.6	891.6	728.167	824.667	725.5	719.4		737.235	781.375	844.467	828.231	754.062	719.533	789.462	732.812
904	619.8	849.25	723.8	766.4	676.8	729.4	723.5	633.667		651	716.077	697.938	789.176	722.583	739.417	705.462	693.429
905	582.667	772.333	663	714.5	635	626	615.2	633.25		611.938	754.412	708.938	712.438	648.5	666.25	624.133	642.294
906	598.167	709.75	757.667	748.25	620.25	650.167	759.4	576.5		552	723	767	728.933	621	666.812	700.25	639.062
907	638.6	764.5	812.75	774.75	763.333	612.2	755.5	690.4		658.706	692.25	754.538	788.545	790.538	769.385	813.818	778.235
909	642.6	736.5	794.5	689.25	637.333	717	733.4	758.833		594.353	618.333	652.5	664.2	611.769	587.571	663.667	625.571
910	741.4	827.8	726	934.333	757.25	758	819.667	774.2		622.235	708	747.5	893.556	701.1	793.333	710.167	711.333
915	743	823.25	744.75	756.667	699	859.4	854	817.333		766	851.2	788.556	791.273	770.909	814.385	821.9	752.231
917	698	644	726.2	749.8	734.5	608.8	698.8	687.167		621.118	736.077	723.846	789.267	668.133	668.231	723.929	625.667
918	658.6	741.2	639.4	783.75	643.5	676.25	754	709.75		667.294	743	737.588	685.5	739.167	698.867	633.562	621.875
919	829	684	591.6	804.167	674.5	639.6	795	765.5		730.529	743.667	707.882	850	682.786	665.438	706	711.286
920	793.833	946.5	812	887.5	779	806.6	744.5	687.2		749.625	886.182	794.909	893.154	658.545	758.3	773	716.529
921	836.5	721.333	871.5	836	919.25	829.5	857	837		729	733.167	801	785.5	792.6	746.417	759.733	761.692
922	615	783.6	870.5	768.2	718.5	743.5	718.667	812.5		658.389	716.429	801.636	803.4	753.6	689.4	724	764.667
923	810.6	685.8	705.2	792.4	755	663.4	663.333	744		716.5	808.846	717	752.571	665.412	721.667	672.312	714.562
924	742.4	845	755.5	775	733.2	656.5	758.5	669		753.231	817.333	733.5	798.909	689.538	668.786	716.1	751.333
925	716.667	838.2	814.333	833.5	685.6	793	831	764.6		726.111	784	803.538	809.818	811.571	746.562	792.286	791.941
930	689.6	703	704.5	817.2	787.25	833.75	852.5	803.5		681.176	748.143	686.077	658.667	706.333	737.091	747.462	756.059
932	639.8	828.333	764	841	845.25	707.8	772.833	896.333		620.588	737.923	716.333	782.273	703.308	711.389	723.933	771.357
933	722.6	741.667	715.8	844	731	718.5	862.75	771.75		711.308	682.706	632.909	746.727	712.438	736.571	805.462	675.5
934	646.2	723.5	857.333	783.333	668.333	687.25	635.833	719.5		530.706	562.125	731.727	660.273	617.214	609.692	675.077	631.909
935	648.333	686	772.667	690.8	793.8	702	736.75	578.25		697.312	718.143	725.9	736.846	620.154	735.1	781.8	684.583
936	761.333	693.75	685.167	892.667	684.667	660.5	722.8	763		657.222	717.067	723.944	792.545	707.714	693.267	734.706	647.875
938	785.667	818.25	795.4	902.5	764.5	646.667	823.667	726.333		792.077	902.571	773.5	937.6	747.4	785.9	809.167	815.4
939	725.6	566.75	587.333	756.5	653.5	727.667	827	676.333		642.083	619.667	657.091	562.333	542.417	574.1	542.5	609
940	657.5	669.6	621.8	698	718.75	736.5	672.75	553		686	669.727	718.357	722.333	787.308	620	720.125	804.286
11-year-old	628	704.167	659.6	745.2	627.333	573.833	615.5	580.333		637	639.875	701.056	693.471	588.188	645.812	598.882	609.222
	727	746	782	643.75	720.8	633.833	808	714.833		709.588	654.6	737	692.706	675.533	704.722	728.071	700.188
	734.2	838	724	723.4	701.4	729	744.5	685		634.562	741.429	737.294	668	735.167	677.529	714.222	670.5
	604.833	668.833	691.5	671.667	704.6	659.833	687.5	743.8		578.5	683.706	613.882	712.312	693.933	658.556	693	694.188
	596.833	610.5	667.667	812.25	629.833	700.833	716.333	693.833		581.444	680.706	678.706	706.385	614.778	630.857	701.588	641.235
	585.833	709.8	693.333	754.6	687	692.5	709	706.667		613.444	720.167	730.571	800.231	702.706	684.667	783.545	719.133
	562.167	604.667	681.5	711.75	700.333	689	682.667	629.833		569.056	598.389	587.5	652.294	670.071	622.778	607	571.556
	620.667	669.833	677.8	724.8	672.5	701	695.833	629		547	658.5	645.778	658.769	657.812	566.833	637.824	616.111
	500.5	584.6	543.833	577.75	597.8	583.4	544	619.5		445.222	542.059	523.333	576.308	565.125	521.722	579.8	478.312
	583.167	617.4	674.667	663	762.333	622.5	595.2	626.333		604.444	677.188	715.235	756	635.333	631.056	605.235	565.278
	731.833	823.667	720.667	812.333	679.333	566.167	656.333	631.167		674	780.278	761.389	748.412	725.375	649.111	683.056	623.444
	667.167	719.4	709.167	729.8	667.4	639.667	755.25	633		624.333	708.5	691.667	717.286	612	651.824	678.062	603.941
	716.333	702.333	734.25	816.667	730.4	753.6	751.333	712.167		699.941	773.214	739.062	785.786	708.4	733.467	730.529	745
	712.833	753.8	740	866.5	792.25	844.6	830	782.5		735.944	742	750.706	799.889	862.929	812.533	814.857	735.733
	629.167	749	704.833	765.5	727.333	763.8	743.8	757.2		664.889	741.933	684.222	753.933	688.625	641.941	717.267	698.294
	699.333	856	639.5	779.6	927.667	732	745.5	829.5		811.294	827.364	797.545	716.8	759	670	806.077	738
	515.667	615.333	678.5	755.5	724.167	661.75	775.25	597.833		583.722	647.812	731.125	757.25	642.412	663.938	605.235	620.167
	777.5	701.2	833.6	824.4	747.333	744.5	722.4	643.8		733.111	739.143	703.6	719.545	751.786	738.625	697.125	700.438
	625.667	800.25	787	685.6	608.333	594	727.5	711.833		555.588	673.941	600.294	679.688	595.222	595.722	589.533	622.412
	586	612.333	792	605.2	655.8	686.2	602.833	620.333		681	666.529	633.056	719.769	618.714	634.643	708.125	647.812
	708.833	718.5	729	828.667	790.8	703.167	690.167	614.833		694.556	760.889	713	731.5	660.944	658.167	676.412	636
	589	666.5	697.8	772.833	608.8	676.2	737.6	640.25		626.235	690	692	712.4	599.067	682.5	660.059	540.133
	681.5	691.833	745	753	628.667	820.333	744.167	672		718.111	736.733	781.667	721.133	676.778	651.769	732.588	672.944
	647.833	652.8	650.5	726	565.75	654	528.2	558.833		657.824	705.389	702.231	666.286	572.267	650	615.25	564.429
	639.8	681	667.333	650.75	671.4	418	695.6	581.667		548.706	557.727	650.786	622.889	629.133	611.4	606.294	571.611
	602.333	654.4	614.667	779	628	654.8	634.8	705.833		576.765	646.765	614.556	639	587.647	620.062	640.176	620.722
	606	657.5	603	664.667	609.5	613.4	632.667	568.8		625.222	609.588	593.167	656.824	571.733	603.944	639.294	571.706
	614.4	693.5	595.2	677.4	715.6	686.2	600.667	730		677.733	724	703.471	732.375	631.812	671.733	687.692	701.529
	645.4	664.5	674	735	725.5	619.5	705.167	708.667		657.722	668.765	693.833	748.444	685.25	657.294	684.25	622.111
	660.833	723.333	705.667	671.75	680.667	699.333	687	688.4		720.5	791	747	832.083	651.118	676.778	758.357	674.647
	760.167	835.4	843.667	822.2	765.667	764	741.333	853.25		680	707.722	740.706	782.294	745.438	714.062	751.188	743.353
	705.5	613	545	717.4	652	584.167	621.5	671.6		566.529	707.25	623.267	667.067	599.133	616.389	649.267	559.722
	537	492.333	598.5	697.4	551.833	575	608	520.4		537.167	567.643	528.938	709.5	547.688	577.353	628.059	561.389
	583.5	703	630.5	678.667	649.5	591.2	647.667	642.833		624.667	645.312	625.882	706.471	574.294	604.167	619.5	602.444
adults	606	687.75	602	827.667	597.5	558.5	639	632.8		698.071	571.222	693.714	699.333	594.8	781.188	576.214	604.333
	509.167	562	536.25	669.8	575.167	520	543.833	578		481.812	515.125	513.133	588.733	487.059	483.059	534.889	484.556
	539.667	718	580.167	735.167	650.167	650	623	638.833		531.118	561.235	564.938	632.833	584.5	551	525.188	500.882
	580.333	660.833	567	623.5	628	559.333	651.833	705.833		574.588	613.278	608.824	649.944	632.118	553.222	626.833	617.5
	614.333	673	744.5	699	655	689.8	669.75	697.6		657.2	625.625	670.667	706	639.375	566.917	572.692	608.125
	528.833	622.5	572	543.6	607.667	630.8	637.167	606.333		555.111	566.056	595.556	660.286	577.056	597.235	619.6	603.389
	548.4	616.2	582.5	606.667	562.667	620	619.6	549.667		473.875	480.833	510.467	513.357	490.765	509.765	504.941	466.444
	652.833	701.667	636	698.833	659.5	653.6	633.667	565.4		608.778	672.647	613.5	669.588	586.778	615.6	596.059	588.059
	590.5	636.333	551.333	669	571	588.333	576.667	551.667		555.188	608.4	584.889	646.562	552.111	624.706	577.312	602.118
	559.167	660.667	641.6	682.667	627.833	665.5	613.333	649.5		559.444	675.118	619.812	719.875	683.294	631.833	583.167	611.556
	613.167	765.5	602	681	720.2	592.8	701.6	641.833		583.636	591.071	613.786	635.429	589.882	647.5	646.533	608.333
	584.6	610.4	573.667	754.667	594.333	676	702	574.333		543.938	674.312	623.467	710.765	574.333	625.667	679.667	621.444
	548.833	612.333	552.667	649.333	501.6	523.667	603	552		510.889	596.176	549.389	616.938	485.722	536.5	531.176	534.667
	583.5	596	645.5	782.5	527	541.5	568.4	574.833		587.357	600.667	581.688	623.667	535.6	515.812	542.571	558.882
	524.667	539.333	617.5	626.75	559	646.667	598.6	528.167		486.944	596.938	560.118	647.529	576.688	528.667	580.529	542.588
	610.333	666.167	644.667	660.4	571	584.5	618.667	636.333		594.944	640.5	615.882	624.538	541.667	589.176	630.059	578.444
	713	707.25	627.5	725.2	707.333	601.167	732.5	637.333		609.429	683.188	635.294	693.5	692.611	712.412	637.588	668.118
	612.833	572	590	592	519	531.5	545.667	696.5		552.562	644.529	536.765	598.5	584.833	537.062	563	580.941
	550.833	621.167	624.5	621.667	662.4	688.6	565.667	668.667		578.389	631.667	633.667	658.588	644.143	674.467	652.25	615.5
	535.667	527.5	553.833	688.8	595	586.333	623.4	647.5		515.611	609.333	530.412	640.2	585.667	583.5	570.8	580
	592.8	672.75	547.2	592.5	557.8	607.6	565.333	626.75		526.833	656.769	546.5	669.846	580.917	549.769	613.364	556.167
	540.5	691.833	562.333	693.6	688.167	547	622	623.833		616.235	663.471	611.059	664.2	616.059	562.75	684.5	559
	510	585.5	564.5	736.4	700	513.8	577.4	554.2		503.111	565.625	515.333	620.214	589.812	583.278	564.765	580.611
	477.667	570.167	531.833	548.833	470.6	549.833	457.4	492.667		446.556	485.444	474.389	541.294	498.833	480.667	533.294	464.412
	734.333	709.167	544.8	745.2	633.333	632.2	689.4	585.667		580.824	588.167	614.235	598.062	537.706	574.467	587.278	571.765
	563.5	708.5	638.6	777	649.25	646.4	737.25	718.333		679.846	669.875	721	763.769	730.412	690.471	720.941	651.5
	468.333	500.833	498.5	594.833	564	545	538.167	485		474.611	550.833	471.389	595.2	533.118	516.176	509	524.444
	506.5	580.5	517.8	642	589.167	626	604.333	566		531.944	594	555.118	644.882	586.294	550.882	586.833	595.941
	561	616.2	693.167	639.8	621.4	524.667	637.333	643		640.375	658.118	612.533	688.846	614.722	600.471	597.667	585.941
	401.2	404.833	419.2	434.2	415.833	429.667	443.5	369.833		387.071	437.667	393.611	428	406.125	382.176	404.929	396.562
	541	682.833	584.333	647.75	611.167	632.2	555.5	571.333		485.222	512.176	565.278	586.875	503	532.167	495.222	474.889
