# Supplementary material for: Development of number-space associations: SNARC effects and spatial attention in 7- to 11-year-olds
Source: PLoS One. 2019 Mar 12;14(3):e0212204. doi: 10.1371/journal.pone.0212204 (PMC6413915; doi:10.1371/journal.pone.0212204)
Supplement: S1 File — (ZIP) [file pone.0212204.s001.zip › Data-Exp2.xls]

## Sheet: 翻译18-外源全部数据汇总
	invalid condition									valid condition
age-group	cj.RT_mean.8.1.1	cj.RT_mean.8.1.2	cj.RT_mean.8.1.3	cj.RT_mean.8.1.4	cj.RT_mean.8.2.1	cj.RT_mean.8.2.2	cj.RT_mean.8.2.3	cj.RT_mean.8.2.4		cj.RT_mean.9.1.1	cj.RT_mean.9.1.2	cj.RT_mean.9.1.3	cj.RT_mean.9.1.4	cj.RT_mean.9.2.1	cj.RT_mean.9.2.2	cj.RT_mean.9.2.3	cj.RT_mean.9.2.4
7-year-old	854.167	658	623	853.25	826.6	759	858	966		699.25	731.286	731.889	723	673.455	700.5	767.75	789.778
	841.333	793	856.5	784.5	822	755	833.5	681.5		711.25	763.875	749.8	776.444	684.111	758.429	689.636	622.4
	806.5	742	704.25	682.667	909	758.5	805	703.75		737.062	736.111	672.385	717.077	728	728.909	646.444	682.6
	873	924	939	708.5	540	769	922.5	542		778.875	992.5	682	842.75	856.75	908.333	865.667	913.25
	870	800.667	890.333	794	750.75	749.2	711.25	838.4		827.933	742.273	743	857.818	766.182	745.333	847.875	781.846
	621.5	665.333	730.333	809.5	701.333	447	340	687		598.25	576.625	498.5	752.625	465.1	631.625	477	591.625
	733.5	851	935	824	755.75	722	885	863		798.571	823.833	810.571	778.6	824.25	796.2	715.571	844.2
	926	802	705.75	868.333	802.25	840.75	811.5	811		794.727	781	776.833	725.7	717.667	725.5	664.636	716
	925.667	933	813	967	951.5	937	923	974		885.7	781.833	819	898.143	823.2	756.4	727.167	799.667
	891	619	813	802	671	684.5	716.667	917		828.8	735	911.667	906	840.4	838.8	777	877.667
	937	836.5	665.5	855.667	855	686.667	757	835.5		762.077	787.9	736.583	780.889	691	704.833	795	703.615
	635.667	736.2	750	856.75	762.667	751.333	762.5	797.5		551.444	719.909	695.167	709.455	646.545	673.133	675.077	674.769
	689	730.667	819.333	711.833	783.333	874.667	892.25	823		644.647	713.778	714.545	760.778	709.636	729.714	752.615	697.812
	749.333	598	833.5	666	844	835.5	996	678.5		727.533	780.857	667.75	653.8	756.417	830.8	654.444	828.143
	810.8	846	793	831.333	816.75	762.667	723.667	822.833		715.438	818.625	822.923	778.5	673.312	733.231	798.143	736
	692.5	857	872.75	808.25	869	796	845.667	846.4		678.059	709.846	752.25	770.083	723.125	790.2	740.857	723.364
	730.667	808.5	833	769.25	662.167	711.6	828	751.167		656	817.188	741	829.727	636.733	694.067	748.2	757.231
	719.333	745.2	812	839	743.6	770.2	783.333	781		650.111	669.562	718.167	720.118	721.056	652	671.278	658
	750.75	744.333	744	749.5	612.667	765.5	674.5	826		663.846	705.6	659.357	768.429	655.1	603.75	705	707
	739.833	833.5	745.6	731	628.75	680.6	874.667	787.8		691.389	729.429	732.462	787.267	671.267	710.562	773.867	752.7
	852.667	829.6	947.5	851	733.667	886	873.75	894.5		832.833	757.818	766.5	752.588	730.778	690.875	734.667	784
	879	918.5	937	938.333	750.5	817.75	825	824.2		732.429	793.8	905.375	766.5	774.333	751.727	895	795.778
	783	816.333	827	827.667	891.75	784	715	873		702.688	753.909	771.4	742.2	745.667	764.833	849.833	799.5
	706.5	838.667	741.6	910	770	802.2	912.5	870.8		675.222	757.786	695.471	809.929	698.6	820	730.4	670.294
	896.8	704	867.25	811	795	794.25	818.4	844		740.2	775	805.357	888.111	686.167	812.625	784.625	726.4
	807.4	856	865	961	651	588	858	885.2		798.167	770.857	851	848.667	598.333	761.077	847.091	817.692
	764.5	942	910	850	789	918.667	960	776.8		656.389	774.667	828	806.25	858.083	719.429	728.583	708.769
	748.333	827.667	705	893.25	821	788	622.5	871.333		773.538	693.556	729.308	833.727	762.667	736.1	746.25	744.182
	852.5	739.5	888.6	948	845.5	854.5	823.5	584		729	776.5	756.4	811	819.4	728.615	735.625	703.125
9-year-old	643.5	837.5	838.667	832	701	747.167	736.8	660.8		541.25	657.214	662.6	756.25	598.562	578.812	608.357	533.889
	697.4	782.75	803	825	690	844.75	801.4	848.833		698	744.833	669.385	703.417	640.125	683.643	735.667	647.412
	697.5	833.833	800.167	865.8	793	790	845.8	827.833		656.444	764.529	670.438	764.267	619.222	623.765	741.706	654.059
	567	634.6	620	688.833	646	647.8	678.4	654		573.444	611.5	649.25	641.8	612.176	569.312	569.857	643.231
	658.333	773.2	736	736.833	749	620.333	783.6	714.333		590.444	647.941	650.882	615.353	674.267	621.176	607.312	609.667
	729.667	879	793	887	790.333	808.333	916.333	734.2		795.8	804.455	773.111	796.538	697.333	727.786	757	724.5
	644.333	750	765.833	789.5	658.2	731	752.667	666.833		531.611	676.733	663.25	627.417	558.875	589.812	605.75	564.125
	615.167	736	676.8	734	605.6	659.8	637.6	651.5		577.529	627.615	652.312	647.167	604.429	590.8	544.143	576.111
	830.75	831.5	545	786	833.75	755	754	896.667		736	777.222	779.727	727.125	779.625	746.067	673.667	729.462
	677	662.6	694.8	669.667	635.4	592.6	631.25	634.333		605.067	693.455	635.533	655.882	591.733	585.375	596.6	612.438
	713.167	821.75	840	859	673.5	834	736.667	725.6		569.778	651.7	677.231	756.833	762.364	680.667	677.077	701.071
	628.833	729.6	746.2	660	745	554	548.8	727.333		688.733	737.75	683.462	659.818	628.091	643.154	698.1	643.214
	641.333	752.2	779.333	907.5	644.6	756.4	707.2	785.833		607.944	700.765	670.235	746.462	657.533	621.278	665.667	676.875
	761.6	886.667	751.6	875.25	805	879	864.333	794.5		713.75	770.667	724.818	793.667	757.733	743.083	735.889	719.333
	816.6	890.333	867.667	876	656.667	798.667	689.333	676.8		696.722	672.357	729.706	773.3	634.706	674.1	668.071	638.25
	613.667	684.8	629.333	790.75	706.333	817	637.2	689.333		567.611	652.692	692.933	628.5	674.571	663.071	602.9	637.625
	641	671.75	613	518.4	580	603	450	683.5		497.294	601	606.923	585.571	634.571	698.556	568.111	574.167
	704.333	911.5	809.75	905	748	787.667	794.167	863.8		634.944	737.385	723.375	797.9	677.2	640.688	726.4	709.062
	739.167	850.333	763.8	871.25	799.833	771.667	792.5	748.333		679	757.333	703.059	766.625	707.438	678.833	652.294	640.611
	777.75	873.4	845.667	863.75	783.25	832.75	767	853		686.722	786.533	764.625	790.769	726.375	760.562	712.562	755.75
	756.8	821.833	751.2	828	773	793	840.5	829		687.444	765.875	721.857	722.5	674.75	711.941	685.118	723.733
	789.75	815	828	924.25	860	814.5	810.5	817		715.8	815.889	722.714	840.714	706.556	731.818	724.875	784.444
	662.167	751.667	711	795	744.667	780.8	754.25	761.6		611.889	678.846	707.353	708.125	724.067	733.933	689.75	689.75
	837	875	868	870.2	836	837.4	846.5	820.25		718.182	823	774.188	817.111	785.529	735.429	780.333	717
	716.833	789.2	758.75	831	677.6	703	776.5	718.2		663.833	738.25	724.5	752.091	701.118	741.467	737.143	668.389
	701	864	745.333	807.8	813.25	799	882	814		672.923	872.6	706.364	798.692	759	775.583	806.5	689.5
	723.75	862.667	741.5	921.5	727.667	617	724	827.4		703	768.375	825.636	697.5	715.2	692.333	769.375	796.111
	672.667	773.667	705.5	867	754.4	628.5	674	673.4		566.556	662.5	626.286	715.727	667.312	615.8	685.636	666.875
11-year-old	521	604.333	834.667	767	604	598	608.8	609		525.333	565.455	671.429	582.727	604.7	572	528.909	602.067
	747.6	909	814	789	815	759.6	771.667	741.75		793.235	799.643	794.25	800.2	740.2	758.812	761	816.083
	738.833	776.2	823.25	846.833	839.2	693	758	722.75		641.444	667.5	633.75	719	707.733	661.444	650.389	624.588
	769.8	734	806.25	741.667	791	977	831	894.25		716.333	797.667	711.273	771.471	754.556	817.333	793.75	751.636
	742.167	762.5	744	864.5	794	716	769.167	735.167		590.556	671.375	766.167	735.333	784.727	664.529	629.062	572.944
	717	735.6	719.667	746.25	635.5	764.333	754.833	710		593.6	653.312	618.882	662.294	602.375	599.812	631.467	630.188
	662.5	760	678.8	864.5	812	672.2	790.167	727.2		646.278	662.167	666.294	737.267	603.412	646.059	708.5	624.389
	772.2	874.167	666.5	722.75	744.2	744	832	804.2		546.688	626.235	671	679.75	675.667	662.5	656.125	659.353
	697.167	688.8	768.833	825.333	824	769.5	798.2	772		643	692.062	696.267	816.143	739.438	671.833	677.167	650.176
	748	805	810.333	775.333	701.333	788.6	759.333	872		635.941	734.118	668.722	704.714	683.647	664.235	672	582.824
	825	864.667	811	868.5	822.5	736	780.667	772		710.294	730.444	797.867	718.5	622.056	649.083	704.867	675.706
	678.4	798.667	750.4	773.6	742.833	636.333	692.2	688.5		627	635.25	628.765	686	620.529	620.812	652.647	572.111
	614.167	754.6	625.333	777.333	708.333	697.333	720.333	656.667		533.278	634.294	589.778	685.294	595.5	582.312	570.222	573.222
	712.6	797.25	848.6	831.5	814.5	835	677.6	769		695.412	678.188	738.429	791.8	730.167	674.353	732.357	708.933
	608	716.8	596.2	584	756	733.2	717.4	730		519.824	574.706	557.692	630.444	666.143	591.6	579.714	602.333
	745	616.667	694.25	892.75	651	675.4	740.5	723.5		670.647	680.643	668.867	756.923	583.875	676.118	678.167	621.294
	571.6	677.667	735.25	700.8	822	605.8	694.5	707.5		542.529	553.812	627.2	674.9	628.583	567	656.846	547.429
	656.333	673	683.833	807.167	776.6	717.667	695	661.333		529.389	587.611	575	639.357	562.875	560.222	519.812	576.611
	670.8	847.333	803.333	787	710	843.8	731	842.667		658.389	720.3	688.8	700.364	708.267	728.312	708.385	664.533
	623.8	750.667	749.6	872	689.667	725.2	781	679.833		608.444	669.833	693.615	787.091	721.375	626.133	609.385	641.6
	700.333	942	736.5	846.5	698.5	723.75	830.6	669.667		595.333	720.438	733.312	730.818	641.6	689.167	645.353	665.059
	597.667	624	559.333	697.5	556.2	553.5	639.5	580.8		517.375	552	530.611	516	479.118	502.824	488.889	488.5
	741.5	775.167	700	809.2	790.167	784.5	735.833	682.4		622.111	672.889	647.667	738.471	583.312	624.056	627.444	691
	621.5	732.6	642.833	709.333	726.6	728.6	725.5	694.333		574.722	591.118	609.562	663.812	607.125	556.176	519.214	623
	598.5	748	804.333	787	684	673.333	719	562.333		661.875	726.875	791.857	689.375	604.444	556.333	624.625	554.875
	770.667	862.333	718.4	757.667	673.8	676.8	775	814		683	746.385	655.267	706.111	666.333	674.062	674.812	699.786
adults	627.167	735.5	641.333	840.667	710.167	718.167	688.2	691		536.882	590.389	553.706	611.111	548.944	516.5	562.611	565.833
	632.333	693.833	609.167	708	578.2	649.5	657.6	589.833		560.444	568	562.778	597.167	539.389	528.412	568.778	535.389
	606	664	729.333	664	670.5	817	705.667	719.5		571.765	553.214	683	652.7	632.667	563.7	699	646.917
	574.5	618.6	645.5	732	721.4	579.167	637.2	643		473.778	509.5	507.765	543.538	549.941	520.875	510.667	483.333
	540	560	558.333	650.6	547.5	648.5	558.2	603.667		498.056	577.118	562.812	637.389	568.111	593.765	627.706	600
	638.333	640.667	654.667	830	692.833	737.667	739.167	640.5		538.444	617.733	610.312	712.462	608.294	588.059	620.056	611.625
	698	710	624.5	755	594.6	659	631.6	704.5		553	631.375	545.5	684.4	602.812	633.706	592	537.875
	545.333	689	484.6	653.6	580	629.333	668.5	624.833		468.056	501.722	506.722	575.875	544.375	524.688	528.889	515.882
	557	699.667	654.333	664	656.833	596.167	614.4	655.5		491.556	592.944	523.944	658.438	494.333	511.889	551.222	530.765
	641.833	678.833	649.167	779.2	600.167	644.2	639.667	612.167		505.706	582.611	557.294	582.875	545.647	522.889	538.824	500.812
	539.75	675.167	615.6	716.2	736.833	648.333	728.333	644		498.067	607	570.733	708.333	642.235	586.389	607.778	562.889
	517.5	565	550.8	640.5	549.6	552.8	678.2	596.5		449.222	527.214	540.643	533.583	542.25	515.938	504.5	474
	616.5	775	637.6	722.2	623	611.333	582.6	670.833		526.278	598.412	611.2	663.357	591.706	547	531.267	608.625
	592.5	723	616.667	720.167	615	684	564.167	529.833		488.056	569.889	535	607.765	563.222	537.824	505.176	520.222
	514.6	611.5	587.4	719.8	636.167	643.333	666.8	620.167		494.167	529.889	548.778	609.692	551.941	499.333	515.833	509.889
	717	797	687.167	739.5	749.5	767.6	799.5	755.5		684.882	632.889	621.875	660.438	638.867	602.562	621.5	646.941
	564.167	604.167	510.6	638	599.2	532.833	679	579.667		433.5	505.824	478.389	578.929	458.294	484.412	482.5	446.706
	626.667	652.833	621.667	692.8	666.167	628	658.5	660.2		557.412	668.333	668.353	746.562	640.688	659.889	602.889	609.176
	562.2	656.6	620	651.5	596.667	634.8	621.2	609.5		447.938	506.077	454.067	513.571	544.647	493.412	461.353	478.294
	785	755.5	714.25	785	686.667	599.333	715	669.2		689.067	688.583	713.4	729.75	582.389	605.353	592.056	634.111
	637.167	644.167	595.667	629.833	637.333	689.2	710.5	623.667		543.556	515.833	506.778	606.611	545	558.833	557.556	557.778
	623.167	722.333	596.333	743.8	560.833	554.167	643.8	598.833		559	530.167	534.938	571.562	522.556	506.278	515.222	464.611
	661.833	714.667	768.6	771.333	681.8	777.4	634.667	797.5		540.5	569.529	637.938	679.929	608.938	649.389	561.882	572.5
	555.667	608.333	665	635.8	649.5	717.2	668.2	735.6		537.389	562.467	576.667	622.5	627.875	545.118	609.8	551.294
	540.167	737.667	590.333	636.667	499.6	651.333	645.833	668		536.471	541.688	537.278	620.867	603.071	553.118	611.8	564.25
	632.333	783.667	736.6	673	707.2	730.2	683.667	725.5		721.812	685.312	690.765	777.786	678.5	701	712	676.059
	619.2	662.667	528.75	706.8	669	634.2	599.5	676.833		552.278	623.143	616.278	578.235	505.077	531	558	559.375
	581.833	704.167	645.4	688.6	656	672.333	670.5	745.2		546.333	621.625	609.867	626.385	567.75	516.533	593.2	561.588
	691.2	700.667	561.8	663	601.4	605.6	651.25	673.333		528	514.765	535.389	563	526.167	467.929	461.375	475.824
	605.333	656.5	623.167	666.833	548.167	685.167	627.5	618.167		472.944	572.944	573.882	606.444	562.944	519.5	526.176	502.611
	617.333	638.833	557.833	589.6	531.333	581.833	526.6	624		558.444	534	505.353	598.941	476.5	480.118	527.529	495.235
